# Supplementary material for: The recombinant spike S1 protein induces injury and inflammation in co-cultures of human alveolar epithelial cells and macrophages
Source: PLoS One. 2025 Feb 10;20(2):e0318881. doi: 10.1371/journal.pone.0318881 (PMC11809858; doi:10.1371/journal.pone.0318881)
Supplement: S1 File — (XLSX) [file pone.0318881.s001.xlsx]

## Sheet: Fig 2A LDH release
	1d						2d						3d
NC	0.07	0.04	0.07	0.17	0.04	0.04	0.11	0.12	0.11	0.07	0.11	0.1	0.13	0.06	0.06	0.08	0.13	0.12
S_0.1	0.11	0.18	0.18	0.27	0.09	0.11	0.14	0.18	0.14	0.12	0.15	0.2	0.19	0.16	0.19	0.18	0.15	0.14
S_1	0.14	0.08	0.11	0.09	0.12	0.07	0.2	0.17	0.2	0.24	0.19	0.21	0.27	0.24	0.27	0.2	0.26	0.21
S_10	0.18	0.17	0.15	0.2	0.2	0.09	0.2	0.23	0.17	0.18	0.19	0.33	0.32	0.3	0.28	0.26	0.28	0.39
LPS	0.31	0.24	0.22	0.32	0.24	0.18	0.13	0.19	0.17	0.22	0.13	0.12	0.38	0.43	0.35	0.41	0.31	0.27
Table Analyzed	LDH释放实验
Two-way ANOVA	Ordinary
Alpha	0.05
Source of Variation	% of total variation	P value	P value summary	Significant?
Interaction	19.7	<0.0001	****	Yes
Row Factor	42.3	<0.0001	****	Yes
Column Factor	17.7	<0.0001	****	Yes
Bonferroni's multiple comparisons test	Mean Diff.	95.00% CI of diff.	Below threshold?	Summary	Adjusted P Value
NC vs. S_0.1	-6.94	-11.1 to -2.78	Yes	****	<0.0001
NC vs. S_1	-9.11	-13.3 to -4.95	Yes	****	<0.0001
NC vs. S_10	-13.8	-18.0 to -9.67	Yes	****	<0.0001
NC vs. LPS	-16.3	-20.4 to -12.1	Yes	****	<0.0001
S_0.1 vs. S_1	-2.17	-6.33 to 2.00	No	ns	>0.9999
S_0.1 vs. S_10	-6.89	-11.1 to -2.73	Yes	****	<0.0001
S_0.1 vs. LPS	-9.33	-13.5 to -5.17	Yes	****	<0.0001
S_1 vs. S_10	-4.72	-8.88 to -0.560	Yes	*	0.0157
S_1 vs. LPS	-7.17	-11.3 to -3.00	Yes	****	<0.0001
S_10 vs. LPS	-2.44	-6.61 to 1.72	No	ns	0.9351
Bonferroni's multiple comparisons test	Mean Diff.	95.00% CI of diff.	Below threshold?	Summary	Adjusted P Value
1d vs. 2d	-1.6	-4.33 to 1.13	No	ns	0.4659
1d vs. 3d	-8.47	-11.2 to -5.74	Yes	****	<0.0001
2d vs. 3d	-6.87	-9.60 to -4.14	Yes	****	<0.0001
Means	1d	2d	3d	Row means
NC	7.17	10.3	9.67	9.06
S_0.1	15.7	15.5	16.8	16
S_1	10.2	20.2	24.2	18.2
S_10	16.5	21.7	30.5	22.9
LPS	25.2	16	35.8	25.7
Column means	14.9	16.7	23.4	18.4

## Sheet: Fig 2B IL-6
	1 day post-exposure						2 day post-exposure						3 days post-exposure
NC	48	69	41	51	61	52	68	63	72	74	58	69	80	76	95	116	124	114
S_0.1	41	85	100	101	97	96	78	101	91	87	99	68	119	200	127	204	128	93
S_1	59	50	88	88	92	100	95	103	107	106	85	81	111	174	168	141	151	94
S_10	57	59	90	120	57	117	145	88	104	215	96	91	164	189	203	153	193	172
LPS	112	76	94	145	86	93	118	108	107	121	117	93	101	121	112	135	184	171
Table Analyzed	IL-6
Two-way ANOVA	Ordinary
Alpha	0.05
Source of Variation	% of total variation	P value	P value summary	Significant?
Interaction	10.23	0.0119	*	Yes
Row Factor	25.28	<0.0001	****	Yes
Column Factor	28.77	<0.0001	****	Yes
Bonferroni's multiple comparisons test	Mean Diff.	95.00% CI of diff.	Below threshold?	Summary	Adjusted P Value
NC vs. S_0.1	-23.61	-45.96 to -1.266	Yes	*	0.031
NC vs. S_1	-23.83	-46.18 to -1.488	Yes	*	0.0285
NC vs. S_10	-54.56	-76.90 to -32.21	Yes	****	<0.0001
NC vs. LPS	-35.67	-58.01 to -13.32	Yes	***	0.0002
S_0.1 vs. S_1	-0.2222	-22.57 to 22.12	No	ns	>0.9999
S_0.1 vs. S_10	-30.94	-53.29 to -8.600	Yes	**	0.0014
S_0.1 vs. LPS	-12.06	-34.40 to 10.29	No	ns	>0.9999
S_1 vs. S_10	-30.72	-53.07 to -8.377	Yes	**	0.0016
S_1 vs. LPS	-11.83	-34.18 to 10.51	No	ns	>0.9999
S_10 vs. LPS	18.89	-3.456 to 41.23	No	ns	0.1683
Bonferroni's multiple comparisons test	Mean Diff.	95.00% CI of diff.	Below threshold?	Summary	Adjusted P Value
1 day post-exposure vs. 2 day post-exposure	-16.1	-30.75 to -1.446	Yes	*	0.0264
1 day post-exposure vs. 3 days post-exposure	-45.83	-60.49 to -31.18	Yes	****	<0.0001
2 day post-exposure vs. 3 days post-exposure	-29.73	-44.39 to -15.08	Yes	****	<0.0001
Means	1 day post-exposure	2 day post-exposure	3 days post-exposure	Row means
NC	53.67	67.33	100.8	73.94
S_0.1	86.67	87.33	118.7	97.56
S_1	79.5	96.17	117.7	97.78
S_10	83.33	123.2	179	128.5
LPS	101	110.7	117.2	109.6
Column means	80.83	96.93	126.7	101.5

## Sheet: Fig 2C TNF-a
	1d						2d						3d
NC	49	23	28	14	35	23	66	94	65	70	84	90	38	27	50	61	65	40
S_0.1	61	16	55	47	81	67	62	77	88	119	49	61	23	33	63	38	26	29
S_1	49	31	50	39	86	71	98	71	69	99	29	82	82	67	44	109	90	53
S_10	66	83	84	138	123	84	80	55	60	70	60	57	80	65	71	61	52	54
LPS	88	81	70	110	86	98	122	170	80	40	99	105	67	59	74	40	77	88
Table Analyzed	TNF-α
Two-way ANOVA	Ordinary
Alpha	0.05
Source of Variation	% of total variation	P value	P value summary	Significant?
Interaction	20.98	0.0004	***	Yes
Row Factor	20.74	<0.0001	****	Yes
Column Factor	10.16	0.0008	***	Yes
Bonferroni's multiple comparisons test	Mean Diff.	95.00% CI of diff.	Below threshold?	Summary	Adjusted P Value
NC vs. S_0.1	-4.056	-24.64 to 16.53	No	ns	>0.9999
NC vs. S_1	-16.5	-37.08 to 4.082	No	ns	0.2313
NC vs. S_10	-23.39	-43.97 to -2.807	Yes	*	0.0154
NC vs. LPS	-35.11	-55.69 to -14.53	Yes	****	<0.0001
S_0.1 vs. S_1	-12.44	-33.03 to 8.137	No	ns	0.844
S_0.1 vs. S_10	-19.33	-39.91 to 1.248	No	ns	0.0817
S_0.1 vs. LPS	-31.06	-51.64 to -10.47	Yes	***	0.0004
S_1 vs. S_10	-6.889	-27.47 to 13.69	No	ns	>0.9999
S_1 vs. LPS	-18.61	-39.19 to 1.970	No	ns	0.1077
S_10 vs. LPS	-11.72	-32.30 to 8.859	No	ns	>0.9999
Bonferroni's multiple comparisons test	Mean Diff.	95.00% CI of diff.	Below threshold?	Summary	Adjusted P Value
1d vs. 2d	-14.5	-28.00 to -1.003	Yes	*	0.031
1d vs. 3d	7	-6.497 to 20.50	No	ns	0.624
2d vs. 3d	21.5	8.003 to 35.00	Yes	***	0.0006
Means	1d	2d	3d	Row means
NC	28.67	78.17	46.83	51.22
S_0.1	54.5	76	35.33	55.28
S_1	54.33	74.67	74.17	67.72
S_10	96.33	63.67	63.83	74.61
LPS	88.83	102.7	67.5	86.33
Column means	64.53	79.03	57.53	67.03

## Sheet: Fig 2D MDA
	1d						2d						3d
NC	2.4	2.4	3.9	3.8	3.3	2.8	3.4	3.3	5.1	4	4.8	4	7	4.9	4.8	6.7	6.2	4.7
S_0.1	1.4	2.7	3.5	3.5	3.4	3.1	3.2	3.7	3.3	4	3.3	2.9	9.2	7.1	4.8	5.5	5.3	5.2
S_1	3.1	3	2.5	3.3	4.4	3	3	3	2.7	3.9	3.9	3.5	5.8	5.9	5.1	4.6	4.4	5.1
S_10	2.6	2.5	2.8	4.5	3	3.3	4.2	3.9	5.7	7.4	3.3	6.1	4.4	5.6	6.7	4.8	7.7	5.3
LPS	3.1	3.9	2.7	4.3	6.2	2.6	2.7	3.4	2.9	3.4	2.6	2.7	4.4	4.9	4.9	5.5	5.5	4.6
Table Analyzed	MDA
Two-way ANOVA	Ordinary
Alpha	0.05
Source of Variation	% of total variation	P value	P value summary	Significant?
Interaction	10.29	0.0142	*	Yes
Row Factor	3.932	0.104	ns	No
Column Factor	48.81	<0.0001	****	Yes
Bonferroni's multiple comparisons test	Mean Diff.	95.00% CI of diff.	Below threshold?	Summary	Adjusted P Value
NC vs. S_0.1	0.1333	-0.7774 to 1.044	No	ns	>0.9999
NC vs. S_1	0.4056	-0.5052 to 1.316	No	ns	>0.9999
NC vs. S_10	-0.35	-1.261 to 0.5607	No	ns	>0.9999
NC vs. LPS	0.4	-0.5107 to 1.311	No	ns	>0.9999
S_0.1 vs. S_1	0.2722	-0.6385 to 1.183	No	ns	>0.9999
S_0.1 vs. S_10	-0.4833	-1.394 to 0.4274	No	ns	>0.9999
S_0.1 vs. LPS	0.2667	-0.6441 to 1.177	No	ns	>0.9999
S_1 vs. S_10	-0.7556	-1.666 to 0.1552	No	ns	0.1889
S_1 vs. LPS	-0.005556	-0.9163 to 0.9052	No	ns	>0.9999
S_10 vs. LPS	0.75	-0.1607 to 1.661	No	ns	0.1976
Bonferroni's multiple comparisons test	Mean Diff.	95.00% CI of diff.	Below threshold?	Summary	Adjusted P Value
1d vs. 2d	-0.5433	-1.141 to 0.05392	No	ns	0.0867
1d vs. 3d	-2.32	-2.917 to -1.723	Yes	****	<0.0001
2d vs. 3d	-1.777	-2.374 to -1.179	Yes	****	<0.0001
Means	1d	2d	3d	Row means
NC	3.1	4.1	5.717	4.306
S_0.1	2.933	3.4	6.183	4.172
S_1	3.217	3.333	5.15	3.9
S_10	3.117	5.1	5.75	4.656
LPS	3.8	2.95	4.967	3.906
Column means	3.233	3.777	5.553	4.188

## Sheet: Fig 4A LDH release
	AM						HPAEpiC						AM+HPAEpiC
NC	0.16	0.1	0.06	0.17	0.1	0.06	0.13	0.13	0.11	0.11	0.12	0.21	0.13	0.06	0.06	0.08	0.13	0.12
LPS	0.25	0.26	0.18	0.17	0.14	0.12	0.31	0.23	0.22	0.19	0.21	0.24	0.38	0.43	0.35	0.41	0.31	0.27
S_10	0.16	0.14	0.08	0.11	0.09	0.14	0.27	0.18	0.15	0.15	0.22	0.13	0.32	0.3	0.28	0.26	0.28	0.39
Table Analyzed	% LDH release
Two-way ANOVA	Ordinary
Alpha	0.05
Source of Variation	% of total variation	P value	P value summary	Significant?
Interaction	16.98	<0.0001	****	Yes
Row Factor	39.24	<0.0001	****	Yes
Column Factor	24.25	<0.0001	****	Yes
Bonferroni's multiple comparisons test	Mean Diff.	95.00% CI of diff.	Below threshold?	Summary	Adjusted P Value
NC vs. LPS	-14.61	-18.46 to -10.76	Yes	****	<0.0001
NC vs. S_10	-8.944	-12.80 to -5.092	Yes	****	<0.0001
LPS vs. S_10	5.667	1.814 to 9.519	Yes	**	0.002
Bonferroni's multiple comparisons test	Mean Diff.	95.00% CI of diff.	Below threshold?	Summary	Adjusted P Value
AM vs. HPAEpiC	-4.556	-8.408 to -0.7031	Yes	*	0.0155
AM vs. AM+HPAEpiC	-11.5	-15.35 to -7.647	Yes	****	<0.0001
HPAEpiC vs. AM+HPAEpiC	-6.944	-10.80 to -3.092	Yes	***	0.0002
Means	AM	HPAEpiC	AM+HPAEpiC	Row means
NC	10.83	13.5	9.667	11.33
LPS	18.67	23.33	35.83	25.94
S_10	12	18.33	30.5	20.28
Column means	13.83	18.39	25.33	19.19

## Sheet: Fig 4B IL-6
	AM						HPAEpiC						AM+HPAEpiC
NC	52	88	84	70	74	62	91	90	97	93	85	71	80	76	95	116	124	114
LPS	127	82	97	134	124	93	144	165	169	124	124	189	101	121	112	135	184	171
S_10	90	132	86	161	115	92	184	170	184	189	159	191	164	189	203	153	193	172
Table Analyzed	IL-6
Two-way ANOVA	Ordinary
Alpha	0.05
Source of Variation	% of total variation	P value	P value summary	Significant?
Interaction	5.636	0.0398	*	Yes
Row Factor	49.11	<0.0001	****	Yes
Column Factor	22.15	<0.0001	****	Yes
Bonferroni's multiple comparisons test	Mean Diff.	95.00% CI of diff.	Below threshold?	Summary	Adjusted P Value
NC vs. LPS	-46.33	-64.50 to -28.17	Yes	****	<0.0001
NC vs. S_10	-70.28	-88.45 to -52.11	Yes	****	<0.0001
LPS vs. S_10	-23.94	-42.11 to -5.777	Yes	**	0.0061
Bonferroni's multiple comparisons test	Mean Diff.	95.00% CI of diff.	Below threshold?	Summary	Adjusted P Value
AM vs. HPAEpiC	-42	-60.17 to -23.83	Yes	****	<0.0001
AM vs. AM+HPAEpiC	-41.11	-59.28 to -22.94	Yes	****	<0.0001
HPAEpiC vs. AM+HPAEpiC	0.8889	-17.28 to 19.06	No	ns	>0.9999
Means	AM	HPAEpiC	AM+HPAEpiC	Row means
NC	71.67	87.83	100.8	86.78
LPS	109.5	152.5	137.3	133.1
S_10	112.7	179.5	179	157.1
Column means	97.94	139.9	139.1	125.6

## Sheet: Fig 4C TNF
	AM						HPAEpic						AM+HPAEpic
NC	94	46	92	46	55	51	48	29	36	27	48	34	38	27	50	61	65	40
LPS	210	111	97	121	136	153	108	138	166	71	105	119	67	59	74	40	77	88
S_10	99	67	90	90	90	53	57	75	86	68	47	58	80	65	71	61	52	54
Table Analyzed	TNF-α
Two-way ANOVA	Ordinary
Alpha	0.05
Source of Variation	% of total variation	P value	P value summary	Significant?
Interaction	10.97	0.0064	**	Yes
Row Factor	43.53	<0.0001	****	Yes
Column Factor	15.48	<0.0001	****	Yes
Bonferroni's multiple comparisons test	Mean Diff.	95.00% CI of diff.	Below threshold?	Summary	Adjusted P Value
NC vs. LPS	-58.5	-76.75 to -40.25	Yes	****	<0.0001
NC vs. S_10	-20.89	-39.14 to -2.634	Yes	*	0.02
LPS vs. S_10	37.61	19.36 to 55.87	Yes	****	<0.0001
Bonferroni's multiple comparisons test	Mean Diff.	95.00% CI of diff.	Below threshold?	Summary	Adjusted P Value
AM vs. HPAEpic	21.17	2.912 to 39.42	Yes	*	0.018
AM vs. AM+HPAEpic	35.11	16.86 to 53.37	Yes	****	<0.0001
HPAEpic vs. AM+HPAEpic	13.94	-4.310 to 32.20	No	ns	0.1917
Means	AM	HPAEpic	AM+HPAEpic	Row means
NC	64	37	46.83	49.28
LPS	138	117.8	67.5	107.8
S_10	81.5	65.17	63.83	70.17
Column means	94.5	73.33	59.39	75.74

## Sheet: Fig 4D MDA
	AM						HPAEpic						AM+HPAEpic
NC	3.3	4.1	4.6	4.6	2.8	3	3.6	4.8	5.4	4.7	5.8	4.8	7	4.9	4.8	6.7	6.2	4.7
LPS	5	5.2	4.3	5.1	5.4	5	4.9	4	3.1	3.9	4	3	4.4	4.9	4.9	5.5	5.5	4.6
S_10	5.3	4.1	4.9	5.9	6.3	6.2	4.1	3.5	5.3	4.2	4.3	3.8	4.4	5.6	6.7	4.8	7.7	5.3
Table Analyzed	MDA
Two-way ANOVA	Ordinary
Alpha	0.05
Source of Variation	% of total variation	P value	P value summary	Significant?
Interaction	21.81	0.0024	**	Yes
Row Factor	4.793	0.1301	ns	No
Column Factor	22.87	0.0002	***	Yes
Bonferroni's multiple comparisons test	Mean Diff.	95.00% CI of diff.	Below threshold?	Summary	Adjusted P Value
NC vs. LPS	0.1722	-0.4903 to 0.8348	No	ns	>0.9999
NC vs. S_10	-0.3667	-1.029 to 0.2959	No	ns	0.5267
LPS vs. S_10	-0.5389	-1.201 to 0.1237	No	ns	0.1472
Bonferroni's multiple comparisons test	Mean Diff.	95.00% CI of diff.	Below threshold?	Summary	Adjusted P Value
AM vs. HPAEpic	0.4389	-0.2237 to 1.101	No	ns	0.3194
AM vs. AM+HPAEpic	-0.75	-1.413 to -0.08745	Yes	*	0.0216
HPAEpic vs. AM+HPAEpic	-1.189	-1.851 to -0.5263	Yes	***	0.0002
Means	AM	HPAEpic	AM+HPAEpic	Row means
NC	3.733	4.85	5.717	4.767
LPS	5	3.817	4.967	4.594
S_10	5.45	4.2	5.75	5.133
Column means	4.728	4.289	5.478	4.831
